# Supplementary material for: Ginseng-derived nanoparticles reprogram macrophages to regulate arginase-1 release for ameliorating T cell exhaustion in tumor microenvironment
Source: J Exp Clin Cancer Res. 2023 Nov 28;42:322. doi: 10.1186/s13046-023-02888-7 (PMC10683135; doi:10.1186/s13046-023-02888-7)
Supplement: Supplementary file 4 — Additional file 4: Table S6. [file 13046_2023_2888_MOESM4_ESM.xls]

## Sheet: Sheet1
id	Symbol	M2	M2+GDNPs	log2(fc)	PValue
ENSMUSG00000008845	Cd163	1.02	0.31	-1.71823	2.5561e-24
ENSMUSG00000022667	Cd200r1	75.54	33.29	-1.18215	8.5114e-274
ENSMUSG00000036172	Cd200r3	0.54	0.1	-2.43296	1.76228e-07
ENSMUSG00000026712	Mrc1	705.98	29.53	-4.57937	0
ENSMUSG00000019987	Arg1	566.82	164.82	-1.782	0
ENSMUSG00000033174	Mgll	5.05	0.4	-3.65821	1.43029e-146
ENSMUSG00000040950	Mgl2	401.07	0.47	-9.73698	0
ENSMUSG00000022901	Cd86	4.7	5.98	0.347485	1.504e-06
ENSMUSG00000027398	Il1b	5.13	126.01	4.61844	0
ENSMUSG00000027399	Il1a	0.43	9.35	4.44256	1.15046e-306
ENSMUSG00000024401	Tnf	4.88	106.82	4.45216	0
ENSMUSG00000004296	Il12b	0.02	0.26	3.70044	1.57049e-08
ENSMUSG00000027776	Il12a	0.06	0.62	3.36923	5.82611e-12
ENSMUSG00000039217	Il18	2.02	7.74	1.93798	9.6877e-43
